# Supplementary material for: Genome-Wide Identification and Expression Analysis of the 14-3-3 Gene Family in Mango (Mangifera indica L.)
Source: Int J Mol Sci. 2022 Jan 29;23(3):1593. doi: 10.3390/ijms23031593 (PMC8835932; doi:10.3390/ijms23031593)
Supplement: Supplementary file 1 [file ijms-23-01593-s001.zip]

Archive with 5 entries (4 files):
- ijms-1566018-supplementary/
- ijms-1566018-supplementary/Genes specific primers.xlsx
- ijms-1566018-supplementary/Table S1.pdf
- ijms-1566018-supplementary/The gene name and gene ID of 14-3-3.xlsx
- ijms-1566018-supplementary/The conserved motifs among Mi14-3-3 proteins.pdf
