# Supplementary material for: Genome-Wide Identification and Expression Analysis of the 14-3-3 Gene Family in Mango (Mangifera indica L.)
Source: Int J Mol Sci. 2022 Jan 29;23(3):1593. doi: 10.3390/ijms23031593 (PMC8835932; doi:10.3390/ijms23031593)
Supplement: Supplementary file 1 [file ijms-23-01593-s001.zip › ijms-1566018-supplementary/Genes specific primers.xlsx]

## Sheet: Sheet1
	Genes speciﬁc primers
	Mi14-3-3-I1	GGTGCAGAAATGGTAGAGA
	Mi14-3-3-I1	TCTACCTTGTGGCGGTAGT
	Mi14-3-3-I2	ACGGAGAAGGAGAGAGAGA
	Mi14-3-3-I2	GCGCCATGAAGCTCTTCTT
	Mi14-3-3-7A	CACATCTACTGCCAGCTCA
	Mi14-3-3-7A	ATTGTCCCTCAGAAGCTGCACG
	Mi14-3-3-7B	GACATCTACAGCAAGCTCA
	Mi14-3-3-7B	TATGCAGCTTCTCAGGGAC
	Mi14-3-3-6A	TGCTGCGTCTTCTTCAGA
	Mi14-3-3-6A	AAGCGTATCCAACTCTGCG
	Mi14-3-3-6B	ATCAGCATCTTCTTCCGATCG
	Mi14-3-3-6B	CGAGTGTATCCAACTCTGAA
	Mi14-3-3-A1	AGTTGATGTTGAGGAGTTCG
	Mi14-3-3-A1	GTGACTCAAGGAGGTTCAAG
	Mi14-3-3-A2	TGTGGATGTTGAGGAGTTACG
	Mi14-3-3-A2	GCGACTCAAGGAGACTCAGA
	Mi14-3-3-B1	GGATGTTTGCGCAAGTATTCG
	Mi14-3-3-B1	AGTAGGCGCAAGATCCGTTG
	Mi14-3-3-B2	TGATGTTTGCGCCAGTATC
	Mi14-3-3-B2	AGTAGGCGCAAGATCTGTCA
	Mi14-3-3-C1	ATACAAGAATGTGATCGGTGCG
	Mi14-3-3-C1	AGCTGATTCACCAGCGGTT
	Mi14-3-3-C2	GTACAAGAATGTGATCGGTG
	Mi14-3-3-C2	AGATGATTCACCAGCAGGC
	Mi14-3-3-D1	TGTGGAGCTGACGGTAGA
	Mi14-3-3-D1	CGATCAAATGCTCATCGATG
	Mi14-3-3-D2	AGGTAGAGCGTCTTGGAGGATT
	Mi14-3-3-D2	CGGAATCAAATGCTCATCAAGC
	Mi14-3-3-E1	TTCAGCTCGCGAGGAGAA
	Mi14-3-3-E1	CTCTTTCTGTTCAATGGAGG
	Mi14-3-3-E2	ACTCACCGTAGAGGAGCGTAA
	Mi14-3-3-E2	AGATGGAGGAAAGCTCAC
	MiACT1	ACATGGCAGGGACATTGAATG
	MiACT1	TCGTACAACTGGTATTGTGCTGG
