# Supplementary material for: Genome-Wide Identification and Expression Analysis of the 14-3-3 Gene Family in Mango (Mangifera indica L.)
Source: Int J Mol Sci. 2022 Jan 29;23(3):1593. doi: 10.3390/ijms23031593 (PMC8835932; doi:10.3390/ijms23031593)
Supplement: Supplementary file 1 [file ijms-23-01593-s001.zip › ijms-1566018-supplementary/The gene name and gene ID of 14-3-3.xlsx]

## Sheet: Sheet1
Table S1 The gene name and gene ID of 14-3-3.
Species	Gene name	Gene ID
Citrus sinensis.	CitGF14e	Cs1g20220
	CitGF14f	Cs3g17470
	CitGF14c	Cs3g18200
	CitGF14a	Cs2g04850
	CitGF14d	Cs7g11330
	CitGF14i	orange1.1t01046.1
	CitGF14h	Cs6g18830
	CitGF14b	Cs2g15550
	CitGF14g	Cs3g17990
Oryza sativa.	OsGF14a	XP_015649807.1
	OsGF14b	XP_015635729.1
	OsGF14c	XP_015650299.1
	OsGF14d	XP_015617058.1
	OsGF14e	XP_015626230.1
	OsGF14f	XP_025879604.1
	OsGF14h	XP_015629247.1
	OsGF14g	XP_037430157.1
Arabidopsis thaliana.	AtGRF1	NP_567344.1
	AtGRF2	NP_565176.1
	AtGRF3	NP_568557.1
	AtGRF7	NP_566174.1
	AtGRF4	NP_564453.1
	AtGRF5	NP_568325.1
	AtGRF6	NP_568229.1
	AtGRF8	NP_569012.2
	AtGRF9	NP_565977.1
	AtGRF12	NP_564249.1
	AtGRF10	NP_564167.1
	AtGRF13	NP_565174.1
	AtGRF11	NP_564451.2
Malus domestica.	MdGF14a	XP_008379531.2
	MdGF14b	XP_028952987.1
	MdGF14c	XP_028952948.1
	MdGF14d	XP_008362407.2
	MdGF14e	XP_028963029.1
	MdGF14f	XP_028966159.1
	MdGF14g	XP_008371470.1
	MdGF14h	XP_008362976.1
	MdGF14i	XP_008359218.1
	MdGF14j	XP_008338543.1
	MdGF14k	XP_008355698.2
	MdGF14l	XP_028957462.1
	MdGF14m	XP_008387340.2
	MdGF14n	XP_028965433.1
	MdGF14o	XP_008386122.1
	MdGF14p	XP_008346360.2
	MdGF14r	XP_008350899.2
	MdGF14q	XP_008339820.1
